# Supplementary material for: HPAanalyze: an R package that facilitates the retrieval and analysis of the Human Protein Atlas data
Source: BMC Bioinformatics. 2019 Sep 9;20:463. doi: 10.1186/s12859-019-3059-z (PMC6734269; doi:10.1186/s12859-019-3059-z)
Supplement: Supplementary file 3 — SPR. Supplemental material for Fig. 4. Primary data in GlioVis used to generate the survival curves demonstrating that elevated SPR mRNA expression correlates with poor glioma patient survival. (CSV 26 kb) [file 12859_2019_3059_MOESM3_ESM.csv]

Sample	mRNA	Histology	CIMP_status	survival	status	Subtype	cutoff_group
900_0052_99	9.087	GBM	NON G-CIMP	5.9	1	Mesenchymal	high
900_0053_03	9.054	GBM	NON G-CIMP	4.9	1	Classical	high
900_00_5308	8.4918	Astrocytoma		16.8	1		low
900_00_5315	8.4266			16.8	1		low
900_00_5317	8.5646	GBM	NON G-CIMP	16.8	1	Proneural	high
900_00_53_32	8.253	GBM	NON G-CIMP	14.8	1	Classical	low
900_00_5338	8.5708	GBM	NON G-CIMP	14.8	1	Classical	high
900_00_5341	9.0119	Oligodendroglioma		14.8	1		high
900_00_5342	8.781	GBM	NON G-CIMP	14.8	1	Mesenchymal	high
900_00_5345	8.9137	Oligodendroglioma		15.8	1		high
900_00_5346	8.934	GBM	NON G-CIMP	9.9	1	Mesenchymal	high
900_00_5379	8.7102	GBM	NON G-CIMP	15.8	1	Classical	high
900_00_5380	9.2623	Oligodendroglioma		15.8	1		high
900_00_5381	8.6015	GBM	NON G-CIMP	3.9	1	Mesenchymal	high
900_00_5382	8.2121	Astrocytoma		15.8	1		low
900_00_5384	8.8245	GBM	NON G-CIMP	8.9	1	Mesenchymal	high
900_00_5385	8.6542	Astrocytoma		12.8	1		high
900_00_5396	9.0423	GBM	NON G-CIMP	12.8	1	Mesenchymal	high
900_00_5404	8.4105	GBM	NON G-CIMP	11.8	1	Classical	low
900_00_5404_B	8.6635	GBM	NON G-CIMP	11.8	1	Mesenchymal	high
900_00_5412	8.9858	Oligodendroglioma		11.8	1		high
900_00_5413	9.0871	GBM	NON G-CIMP	2	1	Mesenchymal	high
900_00_5414	8.421	GBM	NON G-CIMP	2	1	Classical	low
900_00_5445	8.6172	GBM	NON G-CIMP	2	1	Classical	high
900_00_5458	8.2545	GBM	NON G-CIMP	6.9	1	Classical	low
900_00_5459	8.6577	Astrocytoma		9.9	1		high
900_00_5462	8.2981	GBM	NON G-CIMP	2	1	Classical	low
900_00_5468	8.6436	Astrocytoma		9.9	1		high
900_00_5476	8.7462	Oligodendroglioma		8.9	1		high
900_00_5477	8.5392	Astrocytoma		4.9	1		low
900_00_5488	8.4783	GBM	NON G-CIMP	8.9	1	Classical	low
900_00_5489	8.3783	GBM	NON G-CIMP	7.9	1	Classical	low
900_00_5540	8.5416	GBM	NON G-CIMP	7.9	1	Mesenchymal	low
900_00_5541	8.2144	GBM	NON G-CIMP	4.9	1	Classical	low
900_00_5542	8.7922	GBM	NON G-CIMP	6.9	1	Proneural	high
900_00_5543	8.5377	GBM	NON G-CIMP	5.9	1	Mesenchymal	low
900_00_5544	8.2455	GBM	NON G-CIMP	5.9	1	Classical	low
900_00_5545	8.2779	Astrocytoma		5.9	1		low
900_00_5546	8.4697	GBM	NON G-CIMP	5.9	1	Mesenchymal	low
900_00_5547	8.8692	Oligodendroglioma		7.9	1		high
900_00_5548	8.4518	GBM	NON G-CIMP	7.9	1	Proneural	low
900_00_5549	8.1117	Astrocytoma		5.9	1		low
900_00_5550	9.0721	Oligodendroglioma		5.9	1		high
900_00_5551	8.6291	GBM	NON G-CIMP	4.9	1	Classical	high
900_00_5552	8.33	Oligodendroglioma		6.9	1		low
900_00_5554	8.4341	GBM	NON G-CIMP	4.9	1	Proneural	low
E07733	8.11	Unknown		59.9	1		low
E08021	8.7795	Oligodendroglioma		80.4	1		high
E09137	8.7197	GBM	NON G-CIMP		1	Proneural	high
E09138	8.9021	GBM	NON G-CIMP		1	Proneural	high
E09139	8.3185	GBM	NON G-CIMP	36	1	Classical	low
E09151	8.7863	Unknown			1		high
E09167	8.2823	Unknown		17.3	1		low
E09192	8.473	GBM	G-CIMP	13.2	1	Proneural	low
E09212	8.7115	Astrocytoma		7	1		high
E09214	8.4066	GBM	G-CIMP		1	Proneural	low
E09231	8.2184	Astrocytoma			1		low
E09233	8.936	GBM	NON G-CIMP		1	Classical	high
E09238	8.1666	Unknown		20.3	1		low
E09239	8.6535	Astrocytoma		62.4	1		high
E09262	8.5844	Mixed glioma		13.4	1		high
E09263	8.4912	Unknown		71.3	1		low
E09264	8.5111	Unknown		10.4	0		low
E09278	8.6379	GBM	G-CIMP	36	0	Proneural	high
E09289	8.3635	Mixed glioma		28	0		low
E09296	8.8594	Astrocytoma			0		high
E09331	8.7516	GBM	NON G-CIMP	38.3	0	Proneural	high
E09334	8.7093	Mixed glioma		84	1		high
E09348	8.5584	GBM	NON G-CIMP	18.2	1	Classical	high
E09358	8.5134	Mixed glioma		125.3	0		low
E09369	8.444	GBM	NON G-CIMP		0	Mesenchymal	low
E09378	8.4505	Unknown		18	1		low
E09393	8.1111	Astrocytoma			0		low
E09394	8.8944	Mixed glioma		50.9	1		high
E09398	8.4832	Astrocytoma			0		low
E09405	8.7705	GBM	NON G-CIMP		0	Mesenchymal	high
E09419	8.7063	Oligodendroglioma			0		high
E09430	8.7347	GBM	NON G-CIMP	31.6	1	Mesenchymal	high
E09440	8.5888	Mixed glioma			0		high
E09448	8.0989	Oligodendroglioma		225.9	1		low
E09449	8.8528	GBM	NON G-CIMP		0	Mesenchymal	high
E09451	8.4518	GBM	NON G-CIMP	5.3	1	Mesenchymal	low
E09454	8.4131	GBM	NON G-CIMP	17.7	1	Proneural	low
E09471	8.6098	Astrocytoma		26.8	1		high
E09478	8.6093	GBM	NON G-CIMP		1	Classical	high
E09483	8.5924	GBM	NON G-CIMP	10.2	1	Mesenchymal	high
E09489	8.9692	GBM	NON G-CIMP	15.4	1	Classical	high
E09494	8.5172	Unknown			0		low
E09495	8.2484	Unknown		15	0		low
E09511	8.6848	Mixed glioma		12.2	1		high
E09513	8.2253	Oligodendroglioma		13.2	1		low
E09515	7.7089	Astrocytoma		64.5	0		low
E09531	8.6961	Astrocytoma		19	1		high
E09535	8.6293	GBM	NON G-CIMP	19.7	1	Mesenchymal	high
E09546	9.3311	Unknown			1		high
E09569	8.1456	GBM	G-CIMP	36.8	1	Proneural	low
E09587	9.066	Unknown		11.4	0		high
E09595	8.3563	Unknown		57.2	0		low
E09601	9.1155	GBM	NON G-CIMP	13	1	Mesenchymal	high
E09602	9.203	GBM	NON G-CIMP	4	1	Mesenchymal	high
E09605	8.501	GBM	NON G-CIMP	58.5	1	Proneural	low
E09606	8.7845	GBM	NON G-CIMP	13.1	1	Mesenchymal	high
E09610	8.269	GBM	NON G-CIMP	12.4	1	Classical	low
E09615	8.7359	GBM	NON G-CIMP	29.2	1	Mesenchymal	high
E09622	8.3959	GBM	NON G-CIMP		1	Classical	low
E09623	8.4622	GBM	NON G-CIMP	20.4	1	Classical	low
E09624	8.504	GBM	NON G-CIMP		0	Mesenchymal	low
E09629	9.2445	Unknown		50.1	1		high
E09641	8.5586	Unknown			0		high
E09645	8.2332	Oligodendroglioma		62.7	0		low
E09647	8.64	GBM	NON G-CIMP	19.1	1	Proneural	high
E09649	8.4918	GBM	NON G-CIMP	9.5	1	Mesenchymal	low
E09654	8.5835	GBM	NON G-CIMP	7.2	1	Mesenchymal	high
E09655	8.0624	GBM	NON G-CIMP		1	Proneural	low
E09656	8.3308	Oligodendroglioma		33.7	1		low
E09657	10.1761	Unknown		36	0		high
E09661	8.7016	Oligodendroglioma		47.8	0		high
E09664	8.3541	Oligodendroglioma		26.7	1		low
E09670	8.6705	GBM	NON G-CIMP	14	1	Proneural	high
E09673	8.5542	Astrocytoma		210.8	0		high
E09680	8.6334	GBM	NON G-CIMP		1	Classical	high
E09681	8.4558	Oligodendroglioma		110.6	0		low
E09688	8.3898	Mixed glioma		50.1	1		low
E09690	8.9165	GBM	G-CIMP	61.4	0	Proneural	high
E09704	8.3589	Unknown		11	1		low
E09708	7.926	Unknown			1		low
E09722	8.7014	GBM	G-CIMP	28.1	1	Proneural	high
E09730	8.5192	GBM	NON G-CIMP	60.8	1	Mesenchymal	low
E09740	8.5743	GBM	NON G-CIMP	16.6	1	Mesenchymal	high
E09742	8.5533	GBM	NON G-CIMP		1	Classical	high
E09744	8.8609	GBM	NON G-CIMP	46.2	1	Mesenchymal	high
E09756	8.6835	GBM	NON G-CIMP		1	Mesenchymal	high
E09759	8.8971	GBM	NON G-CIMP	19.8	1	Mesenchymal	high
E09770	8.3411	Unknown		34.1	1		low
E09774	9.3056	Unknown		7.8	1		high
E09782	8.2751	GBM	NON G-CIMP	17.1	0	Classical	low
E09786	8.5581	GBM	NON G-CIMP	45.7	1	Proneural	high
E09787	8.4983	GBM	NON G-CIMP	85.2	0	Proneural	low
E09791	8.7459	GBM	NON G-CIMP	13.2	1	Classical	high
E09800	8.3443	GBM	NON G-CIMP	22.9	1	Mesenchymal	low
E09801	8.5824	Astrocytoma		41.9	1		high
E09802	8.1999	GBM	NON G-CIMP	31.7	1	Proneural	low
E09804	8.6989	Oligodendroglioma		41.8	0		high
E09810	8.521	GBM	NON G-CIMP	18.7	1	Classical	low
E09818	8.3599	Astrocytoma		37.6	0		low
E09819	9.0879	Astrocytoma		10.7	1		high
E09825	8.976	GBM	NON G-CIMP		1	Classical	high
E09826	9.0531	Astrocytoma		22.6	1		high
E09829	8.5581	GBM	NON G-CIMP		1	Classical	high
E09832	8.6783	GBM	NON G-CIMP	5.5	1	Classical	high
E09833	8.5245	GBM	NON G-CIMP	20.5	1	Classical	low
E09842	8.8519	GBM	NON G-CIMP		1	Classical	high
E09846	8.3816	GBM	NON G-CIMP	14.1	1	Proneural	low
E09847	8.5474	GBM	NON G-CIMP	30.4	1	Classical	low
E09852	8.4447	GBM	NON G-CIMP	47.6	1	Proneural	low
E09855	8.3833	Astrocytoma		37.9	0		low
E09857	9.1604	GBM	NON G-CIMP		1	Classical	high
E09858	8.2283	Oligodendroglioma		127.7	0		low
E09860	8.8343	Oligodendroglioma		36.3	0		high
E09862	8.0986	GBM	NON G-CIMP		1	Classical	low
E09867	8.9885	Oligodendroglioma		38.1	0		high
E09868	8.6769	Unknown		19.3	1		high
E09885	9.1661	Unknown		37.6	0		high
E09888	8.9892	Unknown			1		high
E09892	8.6915	Astrocytoma		38.3	0		high
E09893	8.7542	Oligodendroglioma		110.3	1		high
E09894	8.6182	Unknown			1		high
E09899	8.2821	Unknown			1		low
E09906	8.7228	GBM	NON G-CIMP		1	Classical	high
E09907	8.5919	GBM	NON G-CIMP	54.4	1	Mesenchymal	high
E09910	8.7254	Unknown		4.5	1		high
E09916	8.357	Unknown			1		low
E09917	8.7797	GBM	NON G-CIMP	6	1	Mesenchymal	high
E09920	8.5005	Astrocytoma		58.6	1		low
E09921	8.557	Astrocytoma		35.9	0		high
E09922	8.2843	Unknown		37	1		low
E09923	8.7951	Unknown		14.3	1		high
E09924	8.2556	Unknown		23	1		low
E09928	9.1155	Unknown			0		high
E09930	8.4565	GBM	NON G-CIMP	5	1	Proneural	low
E09938	8.6859	GBM	NON G-CIMP	24.8	1	Mesenchymal	high
E09951	8.4231	GBM	NON G-CIMP	22.2	1	Classical	low
E09955	9.048	Unknown		80.1	1		high
E09956	8.4991	GBM	NON G-CIMP	20.7	1	Proneural	low
E09958	8.1913	Unknown		38.7	0		low
E09959	8.3385	Astrocytoma		45.8	1		low
E09960	8.7439				1		high
E09964	8.8536	Unknown		32.5	1		high
E09965	9.3232	Unknown		18.2	1		high
E09966	9.3329	Astrocytoma		17.5	1		high
E09967	8.7819	GBM	NON G-CIMP	4.3	1	Mesenchymal	high
E09971	8.7437	Unknown		8.6	0		high
E09975	8.5109	Unknown		36.2	0		low
E09982	8.6874	Unknown			1		high
E09985	8.7682	Unknown		1.9	1		high
E09988	8.4099	Oligodendroglioma		63.7	1		low
E09989	8.8194	Unknown			1		high
E09990	8.7994	Unknown			1		high
E09993	8.84	Unknown		15	1		high
E09996	8.5613	Unknown		30.9	1		high
E09997	8.4427	Astrocytoma		46.2	0		low
E09998	8.444	Unknown		1.6	1		low
E10001	9.463	Oligodendroglioma		8.6	1		high
E10002	8.6268	GBM	NON G-CIMP	8.2	1	Mesenchymal	high
E10003	9.0618	Unknown		10.4	1		high
E10008	8.1145	Unknown		71	1		low
E10012	8.3565	GBM	NON G-CIMP		1	Classical	low
E10013	8.4121	GBM	NON G-CIMP	4.9	1	Proneural	low
E10016	9.079	GBM	NON G-CIMP	29.1	1	Mesenchymal	high
E10023	8.3668	Unknown		36	0		low
E10024	8.8957	Unknown		23.3	1		high
E10026	9.3332	GBM	NON G-CIMP	15.2	1	Classical	high
E10027	8.9917	Unknown		1.6	1		high
E10030	8.5883	Unknown		13.3	1		high
E10031	8.2738	GBM	NON G-CIMP	27.1	1	Classical	low
E10036	8.3317	Unknown		31.2	1		low
E10037	8.546	Unknown		36.2	0		low
E10038	8.3949	Unknown			1		low
E10041	8.5013	GBM	NON G-CIMP	8.1	1	Mesenchymal	low
E10044	9.2424	Unknown		18	1		high
E10054	9.462	Oligodendroglioma			0		high
E10058	9.055	Unknown			1		high
E10067	10.0078	Unknown			1		high
E10072	8.7011	Oligodendroglioma		36.7	0		high
E10077	8.9082	GBM	NON G-CIMP	25.5	1	Mesenchymal	high
E10080	8.6302				1		high
E10097	9.1182	Oligodendroglioma		36	0		high
E10102	8.6186	GBM	NON G-CIMP	38.3	0	Classical	high
E10103	8.432	Astrocytoma		3.2	1		low
E10110	8.9792	GBM	NON G-CIMP	22.7	1	Proneural	high
E10138	8.5974	Astrocytoma		46.2	0		high
E10144	8.5045	GBM	NON G-CIMP	25.6	1	Proneural	low
E10158	8.4102	GBM	G-CIMP	40.1	0	Proneural	low
E10184	8.5242	GBM	NON G-CIMP	27.9	1	Proneural	low
E10203	8.6005	GBM	NON G-CIMP		1	Proneural	high
E10211	8.4688	GBM	NON G-CIMP	28	1	Proneural	low
E10226	8.5939	GBM	NON G-CIMP	18.4	1	Proneural	high
E10227	9.0055	GBM	NON G-CIMP	12.5	1	Classical	high
E10252	8.2284	GBM	NON G-CIMP	52.3	1	Proneural	low
E10258	8.673	GBM	NON G-CIMP	20.3	1	Proneural	high
E10262	8.2414	GBM	NON G-CIMP	17.7	1	Proneural	low
E10267	8.4304	GBM	NON G-CIMP	11.8	1	Classical	low
E10271	8.894	GBM	NON G-CIMP	12.4	1	Classical	high
E10284	8.5873	GBM	NON G-CIMP	4.8	1	Mesenchymal	high
E10287	9.4697				1		high
E10290	8.9746	GBM	NON G-CIMP	6.8	1	Mesenchymal	high
E10292	8.6085	GBM	NON G-CIMP	5.5	1	Mesenchymal	high
E10299	8.8302	Astrocytoma		44	0		high
E10300	9.3554	GBM	NON G-CIMP	9.2	1	Mesenchymal	high
E10305	9.3496	GBM	NON G-CIMP	10	1	Classical	high
E10312	8.147	GBM	NON G-CIMP	37.4	1	Proneural	low
E10313	8.7919	GBM	NON G-CIMP	19.3	1	Mesenchymal	high
E10433	8.4041	GBM	NON G-CIMP	10.5	1	Proneural	low
E10444	8.5513	GBM	NON G-CIMP	16.7	1	Classical	high
E10462	8.712	GBM	NON G-CIMP	35.4	1	Classical	high
E10476	8.8476				1		high
E10483	7.8694	Astrocytoma		65.5	1		low
E10488	8.4286	GBM	NON G-CIMP	21.6	1	Mesenchymal	low
E10494	8.6043				1		high
E10514	8.6311	GBM	NON G-CIMP	23.4	1	Proneural	high
E10551	9.8213	GBM	NON G-CIMP	12.1	1	Mesenchymal	high
E50057	8.4848	GBM	NON G-CIMP	17.2	1	Proneural	low
E50074	8.5921	GBM	NON G-CIMP	5.4	1	Classical	high
E50091	8.3433	GBM	NON G-CIMP	13.6	1	Proneural	low
E50123	8.8838	GBM	NON G-CIMP	17.3	1	Classical	high
HF0017	7.964	Astrocytoma		131.3	0		low
HF0022	8.1702	Astrocytoma		132	0		low
HF0024	8.5669	GBM	NON G-CIMP	5.7	1	Proneural	high
HF0026	8.3331	Astrocytoma		56.3	1		low
HF0031	8.4747	GBM	NON G-CIMP	0.5	1	Mesenchymal	low
HF0048	8.1984	GBM	NON G-CIMP	58.2	1	Classical	low
HF0050	8.296	GBM	NON G-CIMP	25.9	1	Mesenchymal	low
HF0066	9.0088	GBM	NON G-CIMP	9	1	Classical	high
HF0087	8.6133	Astrocytoma		77.7	1		high
HF0088	8.5338	Non-tumor		134.3	0		low
HF0089	8.4096	Astrocytoma		7.8	1		low
HF0108	7.9355	Astrocytoma		130.1	0		low
HF0120	8.1836	Non-tumor		129.8	0		low
HF0137	8.1517	Non-tumor		131	0		low
HF0138	8.7123	GBM	NON G-CIMP	1.2	1	Classical	high
HF0142	8.7368	GBM	NON G-CIMP	0.3	1	Classical	high
HF0151	8.3197	Non-tumor		129.6	0		low
HF0152	8.8818	Astrocytoma		129.7	0		high
HF0163	8.3215	Non-tumor		127	0		low
HF0171	8.4364	Non-tumor		126.6	0		low
HF0180	8.6115	GBM	NON G-CIMP	0.3	1	Proneural	high
HF0184	8.144	Oligodendroglioma		11.8	1		low
HF0211	8.3835	Non-tumor		125.2	0		low
HF0223	8.7651	Astrocytoma		42.5	1		high
HF0232	8.4522	Non-tumor		122.2	0		low
HF0244	8.2865	Astrocytoma		7.4	1		low
HF0251	8.3188	Oligodendroglioma		22.4	1		low
HF0252	8.3331	Astrocytoma		121.4	0		low
HF0268	8.7661	GBM	NON G-CIMP	21.6	1	Classical	high
HF0285	8.3672	Oligodendroglioma		14.2	1		low
HF0291	9.1955	Oligodendroglioma		93.2	1		high
HF0295	8.3816	Non-tumor		167.9	0		low
HF0300.3	8.2391	GBM	NON G-CIMP	57	1	Mesenchymal	low
HF0303	8.3764	Non-tumor		118.5	0		low
HF0305	9.002	Astrocytoma		48.5	1		high
HF0316	8.5063	Astrocytoma		72.3	1		low
HF0327	8.4015	Oligodendroglioma		19.3	1		low
HF0377	8.195	Non-tumor		114.2	0		low
HF0383	8.3584	Non-tumor		114.5	0		low
HF0408	8.1797	GBM	NON G-CIMP	15.6	1	Classical	low
HF0434	8.908	Astrocytoma		6	1		high
HF0435	8.006	Astrocytoma		108.9	0		low
HF0442.5	8.4588	GBM	NON G-CIMP	19.3	1	Proneural	low
HF0445	8.8765	GBM	NON G-CIMP	46.5	1	Proneural	high
HF0450	8.7402	Astrocytoma		29.1	1		high
HF0460	8.6458	Oligodendroglioma		10.5	1		high
HF0467	8.3183	Non-tumor		102.6	0		low
HF0505	8.0596	GBM	NON G-CIMP	3.2	1	Proneural	low
HF0510	8.8117	Oligodendroglioma		19.3	1		high
HF0520	8.5278	GBM	NON G-CIMP	8.6	1	Mesenchymal	low
HF0543	8.6893	GBM	NON G-CIMP	66.6	0	Mesenchymal	high
HF0583	9.324	GBM	NON G-CIMP	15.5	1	Mesenchymal	high
HF0599	8.0825	Oligodendroglioma		42.2	1		low
HF0606	8.3343	Astrocytoma		75.7	1		low
HF0608	8.5516	Astrocytoma		10.4	1		high
HF0616	8.4298	Non-tumor		96.6	0		low
HF0627	8.6786	GBM	NON G-CIMP	10.5	1	Classical	high
HF0654	7.9351	GBM	NON G-CIMP	14.4	1	Proneural	low
HF0670	8.7157	Astrocytoma		95	0		high
HF0702	8.6625	Astrocytoma		8.4	1		high
HF0726	8.6389	Astrocytoma		88.1	0		high
HF0757	8.2962	Astrocytoma		73.8	1		low
HF0778	8.3743	Astrocytoma		8	1		low
HF0790	8.3887	GBM	NON G-CIMP	7.4	1	Mesenchymal	low
HF0802	8.5962	Astrocytoma		86.8	0		high
HF0816	9.1679	Oligodendroglioma		46	1		high
HF0835	8.5559	Oligodendroglioma		44.7	1		high
HF0844	8.668	Astrocytoma		62.9	1		high
HF0855	8.4369	Astrocytoma		13.5	1		low
HF0891	8.3196	GBM	NON G-CIMP	28.4	1	Proneural	low
HF0894	8.452	GBM	NON G-CIMP	13.9	1	Classical	low
HF0899	8.131	Astrocytoma		65.8	1		low
HF0914	8.1028	Astrocytoma		144.8	0		low
HF0920	8.9541	Oligodendroglioma		1	1		high
HF0931	8.9724	Astrocytoma		117.3	0		high
HF0936	8.4179	Astrocytoma		5	1		low
HF0953	8.95	Astrocytoma		43.9	1		high
HF0954.2	8.5441	Astrocytoma		10.8	1		low
HF0960	8.2932	Oligodendroglioma		87.4	1		low
HF0962	8.2928	Oligodendroglioma		114.9	0		low
HF0963	8.2646	GBM	NON G-CIMP	10.5	1	Proneural	low
HF0966	8.4752	Astrocytoma		135.8	0		low
HF0975	8.5191	Astrocytoma		36	1		low
HF0982	8.5333	Astrocytoma		15	1		low
HF0986	7.7104	GBM	NON G-CIMP	61.5	1	Classical	low
HF0990	8.5015	GBM	NON G-CIMP	87	1	Classical	low
HF0992	8.1128	GBM	NON G-CIMP	19.7	1	Proneural	low
HF0996	8.2517	GBM	NON G-CIMP	118.8	0	Proneural	low
HF1000	8.7418	Astrocytoma		39.7	1		high
HF1032	7.849	Astrocytoma		27.7	1		low
HF1057	8.6891	Oligodendroglioma		24.2	1		high
HF1058	8.253	GBM	NON G-CIMP	17.8	1	Proneural	low
HF1077	8.5439	GBM	NON G-CIMP	72.3	1	Classical	low
HF1078	8.9821	GBM	NON G-CIMP	22.4	1	Mesenchymal	high
HF1090	8.4695	Oligodendroglioma		8.4	1		low
HF1097	8.9885	GBM	NON G-CIMP	8.9	1	Classical	high
HF1122	8.5985	GBM	NON G-CIMP	7.2	1	Proneural	high
HF1136	8.4479	Astrocytoma		44.7	1		low
HF1137	9.0172	GBM	NON G-CIMP	18	1	Classical	high
HF1139	8.2653	GBM	NON G-CIMP	15.5	1	Classical	low
HF1150	8.5276	Astrocytoma		20.9	1		low
HF1156	8.8814	Astrocytoma		103.8	0		high
HF1167	8.5139	Oligodendroglioma		17.6	1		low
HF1178	8.7508	GBM	NON G-CIMP	15.6	1	Proneural	high
HF1185	8.3015	Astrocytoma		93.9	0		low
HF1186	8.4809	Astrocytoma		19.8	1		low
HF1191	8.409	GBM	NON G-CIMP	0.3	1	Classical	low
HF1220	9.2372	GBM	NON G-CIMP	10.3	1	Mesenchymal	high
HF1227	8.4672	Oligodendroglioma		248.2	0		low
HF1232	8.5428	Astrocytoma		19.9	1		low
HF1235	8.3523	Astrocytoma		97	0		low
HF1242	8.7709	Astrocytoma		146.9	1		high
HF1246	8.6757	Astrocytoma		0.2	1		high
HF1255	9.3701	Astrocytoma		3.4	1		high
HF1262	8.2943	GBM	NON G-CIMP	23.4	1	Mesenchymal	low
HF1269	8.6227	GBM	NON G-CIMP	12.8	1	Proneural	high
HF1280	9.3685	Astrocytoma		15.5	1		high
HF1286	8.9448	Astrocytoma		13	1		high
HF1292	8.4241	GBM	NON G-CIMP	56.9	1	Mesenchymal	low
HF1295	8.0405	Astrocytoma		18.8	1		low
HF1297	8.5982	GBM	NON G-CIMP	16.9	1	Classical	high
HF1316	9.4081	Astrocytoma		6.8	1		high
HF1318	8.2112	GBM	NON G-CIMP	7.6	1	Proneural	low
HF1325	8.727	Astrocytoma		83.3	0		high
HF1334	8.5128	Astrocytoma		114.1	1		low
HF1338	8.6353	GBM	NON G-CIMP	5.8	1	Proneural	high
HF1344	8.4656	Astrocytoma		8.8	1		low
HF1345	8.4565	Astrocytoma		82.3	0		low
HF1356	9.2156	GBM	NON G-CIMP	13.3	1	Mesenchymal	high
HF1357	8.1508	Oligodendroglioma		30.4	1		low
HF1381	8.9935	Astrocytoma		134.3	0		high
HF1382	8.2347	GBM	NON G-CIMP	47.6	1	Classical	low
HF1397	8.8157	GBM	NON G-CIMP	29.6	1	Mesenchymal	high
HF1407	9.4253	Astrocytoma		5.1	1		high
HF1409	10.2018	Astrocytoma		12.5	1		high
HF1442	8.4945	Astrocytoma		46.5	1		low
HF1458	7.8076	Oligodendroglioma		8.7	1		low
HF1469	8.4194	GBM	NON G-CIMP	21.9	1	Proneural	low
HF1475	8.7033	Astrocytoma		31.3	1		high
HF1487	8.9555	Oligodendroglioma		9.8	1		high
HF1489	8.5889	Astrocytoma		67.3	1		high
HF1490	8.2438	Astrocytoma		3.9	1		low
HF1492	8.6871	GBM	NON G-CIMP	2.2	1	Proneural	high
HF1493	8.8914	Oligodendroglioma		41.3	1		high
HF1494	8.8761	Astrocytoma		33.6	1		high
HF1502	8.5087	Oligodendroglioma		6.3	1		low
HF1509	8.2902	GBM	NON G-CIMP	2.7	1	Classical	low
HF1511	8.3832	Astrocytoma		55.8	1		low
HF1517	8.0859	GBM	NON G-CIMP	8.2	1	Classical	low
HF1534	9.0985	GBM	NON G-CIMP	7.7	1	Classical	high
HF1538	8.3969	GBM	NON G-CIMP	3.2	1	Mesenchymal	low
HF1540	8.5401	GBM	NON G-CIMP	10.1	1	Classical	low
HF1551	8.4634	Astrocytoma		69.9	0		low
HF1568	8.3262	Astrocytoma		42	1		low
HF1581	9.1159	Astrocytoma		0.2	1		high
HF1585	8.9516	GBM	NON G-CIMP	19.7	1	Mesenchymal	high
HF1587	8.4951	Astrocytoma		74.2	0		low
HF1588	8.4422	Astrocytoma		74.2	0		low
HF1589	8.2615	GBM	NON G-CIMP	3.3	1	Classical	low
HF1606	8.4969	Astrocytoma		72.6	0		low
HF1608	8.6223	GBM	NON G-CIMP	7.8	1	Classical	high
HF1613	9.5835	Astrocytoma		65.9	1		high
HF1618	8.5478	GBM	NON G-CIMP	2.3	1	Classical	low
HF1628	8.3863	GBM	NON G-CIMP	14.4	1	Classical	low
HF1640	8.3112	GBM	NON G-CIMP	5.4	1	Proneural	low
HF1667	8.7416	GBM	NON G-CIMP	2.4	1	Proneural	high
HF1671	8.332	GBM	NON G-CIMP	13.1	1	Proneural	low
HF1677	8.5402	Astrocytoma		62.6	0		low
HF1702	8.3496	Oligodendroglioma		5.3	1		low
HF1708	8.6905	Astrocytoma		66.8	0		high
MD508984	8.3577	Oligodendroglioma		22	1		low
MD545226	8.1121	GBM	G-CIMP	36.8	1	Proneural	low
MD548457	8.4121	Astrocytoma			1		low
MD549279	8.7742	Oligodendroglioma		187.2	0		high
MD550239	8.5896	Astrocytoma		15.1	1		high
MD550715	8.2093	Astrocytoma		31.6	0		low
MD552910	8.394	Unknown		27	1		low
MD554082	8.1951	Astrocytoma		27.2	1		low
MD602958	8.4707	GBM	NON G-CIMP	17.9	1	Mesenchymal	low
MD607103	8.7417	GBM	NON G-CIMP	11.7	1	Mesenchymal	high
MD607216	8.4863	GBM	NON G-CIMP	10.9	1	Mesenchymal	low
MD608660	8.2219	GBM	NON G-CIMP	3.6	1	Classical	low
MD621233	8.9564	GBM	G-CIMP	7.8	1	Proneural	high
