# Supplementary material for: HPAanalyze: an R package that facilitates the retrieval and analysis of the Human Protein Atlas data
Source: BMC Bioinformatics. 2019 Sep 9;20:463. doi: 10.1186/s12859-019-3059-z (PMC6734269; doi:10.1186/s12859-019-3059-z)
Supplement: Supplementary file 4 — DHFR. Supplemental material for Fig. 4. Primary data in GlioVis used to generate the survival curves demonstrating that elevated DHFR mRNA expression correlates with poor glioma patient survival. (CSV 26 kb) [file 12859_2019_3059_MOESM4_ESM.csv]

Sample	mRNA	Histology	CIMP_status	survival	status	Subtype	cutoff_group
900_0052_99	8.6855	GBM	NON G-CIMP	5.9	1	Mesenchymal	high
900_0053_03	9.5936	GBM	NON G-CIMP	4.9	1	Classical	high
900_00_5308	8.8243	Astrocytoma		16.8	1		high
900_00_5315	9.0948			16.8	1		high
900_00_5317	8.1587	GBM	NON G-CIMP	16.8	1	Proneural	low
900_00_53_32	8.7945	GBM	NON G-CIMP	14.8	1	Classical	high
900_00_5338	8.3815	GBM	NON G-CIMP	14.8	1	Classical	low
900_00_5341	8.2258	Oligodendroglioma		14.8	1		low
900_00_5342	8.5259	GBM	NON G-CIMP	14.8	1	Mesenchymal	low
900_00_5345	9.3081	Oligodendroglioma		15.8	1		high
900_00_5346	8.7847	GBM	NON G-CIMP	9.9	1	Mesenchymal	high
900_00_5379	9.0174	GBM	NON G-CIMP	15.8	1	Classical	high
900_00_5380	8.9407	Oligodendroglioma		15.8	1		high
900_00_5381	8.3258	GBM	NON G-CIMP	3.9	1	Mesenchymal	low
900_00_5382	7.4067	Astrocytoma		15.8	1		low
900_00_5384	8.397	GBM	NON G-CIMP	8.9	1	Mesenchymal	low
900_00_5385	9.3148	Astrocytoma		12.8	1		high
900_00_5396	8.3298	GBM	NON G-CIMP	12.8	1	Mesenchymal	low
900_00_5404	8.8348	GBM	NON G-CIMP	11.8	1	Classical	high
900_00_5404_B	8.2453	GBM	NON G-CIMP	11.8	1	Mesenchymal	low
900_00_5412	9.5574	Oligodendroglioma		11.8	1		high
900_00_5413	8.3765	GBM	NON G-CIMP	2	1	Mesenchymal	low
900_00_5414	8.7697	GBM	NON G-CIMP	2	1	Classical	high
900_00_5445	8.7998	GBM	NON G-CIMP	2	1	Classical	high
900_00_5458	8.6086	GBM	NON G-CIMP	6.9	1	Classical	high
900_00_5459	8.7372	Astrocytoma		9.9	1		high
900_00_5462	8.9466	GBM	NON G-CIMP	2	1	Classical	high
900_00_5468	8.3587	Astrocytoma		9.9	1		low
900_00_5476	9.021	Oligodendroglioma		8.9	1		high
900_00_5477	8.6601	Astrocytoma		4.9	1		high
900_00_5488	9.2793	GBM	NON G-CIMP	8.9	1	Classical	high
900_00_5489	9.6339	GBM	NON G-CIMP	7.9	1	Classical	high
900_00_5540	9.1785	GBM	NON G-CIMP	7.9	1	Mesenchymal	high
900_00_5541	9.4319	GBM	NON G-CIMP	4.9	1	Classical	high
900_00_5542	9.0536	GBM	NON G-CIMP	6.9	1	Proneural	high
900_00_5543	8.6953	GBM	NON G-CIMP	5.9	1	Mesenchymal	high
900_00_5544	9.2375	GBM	NON G-CIMP	5.9	1	Classical	high
900_00_5545	9.3105	Astrocytoma		5.9	1		high
900_00_5546	10.2199	GBM	NON G-CIMP	5.9	1	Mesenchymal	high
900_00_5547	8.7565	Oligodendroglioma		7.9	1		high
900_00_5548	9.507	GBM	NON G-CIMP	7.9	1	Proneural	high
900_00_5549	8.7758	Astrocytoma		5.9	1		high
900_00_5550	8.1831	Oligodendroglioma		5.9	1		low
900_00_5551	9.1839	GBM	NON G-CIMP	4.9	1	Classical	high
900_00_5552	8.577	Oligodendroglioma		6.9	1		low
900_00_5554	9.3182	GBM	NON G-CIMP	4.9	1	Proneural	high
E07733	8.8179	Unknown		59.9	1		high
E08021	9.1205	Oligodendroglioma		80.4	1		high
E09137	7.9692	GBM	NON G-CIMP		1	Proneural	low
E09138	8.6832	GBM	NON G-CIMP		1	Proneural	high
E09139	9.0991	GBM	NON G-CIMP	36	1	Classical	high
E09151	9.6348	Unknown			1		high
E09167	8.8456	Unknown		17.3	1		high
E09192	8.0122	GBM	G-CIMP	13.2	1	Proneural	low
E09212	8.0488	Astrocytoma		7	1		low
E09214	8.5895	GBM	G-CIMP		1	Proneural	low
E09231	9.3713	Astrocytoma			1		high
E09233	8.4567	GBM	NON G-CIMP		1	Classical	low
E09238	8.5854	Unknown		20.3	1		low
E09239	8.3117	Astrocytoma		62.4	1		low
E09262	8.4001	Mixed glioma		13.4	1		low
E09263	8.2944	Unknown		71.3	1		low
E09264	8.7346	Unknown		10.4	0		high
E09278	9.5339	GBM	G-CIMP	36	0	Proneural	high
E09289	8.718	Mixed glioma		28	0		high
E09296	8.6316	Astrocytoma			0		high
E09331	8.3837	GBM	NON G-CIMP	38.3	0	Proneural	low
E09334	8.4724	Mixed glioma		84	1		low
E09348	8.0521	GBM	NON G-CIMP	18.2	1	Classical	low
E09358	8.7023	Mixed glioma		125.3	0		high
E09369	8.0947	GBM	NON G-CIMP		0	Mesenchymal	low
E09378	8.2269	Unknown		18	1		low
E09393	8.9111	Astrocytoma			0		high
E09394	8.8971	Mixed glioma		50.9	1		high
E09398	7.6473	Astrocytoma			0		low
E09405	8.2814	GBM	NON G-CIMP		0	Mesenchymal	low
E09419	9.1057	Oligodendroglioma			0		high
E09430	7.6765	GBM	NON G-CIMP	31.6	1	Mesenchymal	low
E09440	8.5862	Mixed glioma			0		low
E09448	9.5469	Oligodendroglioma		225.9	1		high
E09449	7.7296	GBM	NON G-CIMP		0	Mesenchymal	low
E09451	9.1789	GBM	NON G-CIMP	5.3	1	Mesenchymal	high
E09454	8.1158	GBM	NON G-CIMP	17.7	1	Proneural	low
E09471	8.5231	Astrocytoma		26.8	1		low
E09478	8.5132	GBM	NON G-CIMP		1	Classical	low
E09483	8.3287	GBM	NON G-CIMP	10.2	1	Mesenchymal	low
E09489	8.308	GBM	NON G-CIMP	15.4	1	Classical	low
E09494	8.6748	Unknown			0		high
E09495	7.9197	Unknown		15	0		low
E09511	7.5984	Mixed glioma		12.2	1		low
E09513	8.0531	Oligodendroglioma		13.2	1		low
E09515	7.9796	Astrocytoma		64.5	0		low
E09531	8.2179	Astrocytoma		19	1		low
E09535	8.2293	GBM	NON G-CIMP	19.7	1	Mesenchymal	low
E09546	8.2146	Unknown			1		low
E09569	8.7615	GBM	G-CIMP	36.8	1	Proneural	high
E09587	7.7111	Unknown		11.4	0		low
E09595	8.7352	Unknown		57.2	0		high
E09601	8.0883	GBM	NON G-CIMP	13	1	Mesenchymal	low
E09602	7.8476	GBM	NON G-CIMP	4	1	Mesenchymal	low
E09605	8.5067	GBM	NON G-CIMP	58.5	1	Proneural	low
E09606	8.0849	GBM	NON G-CIMP	13.1	1	Mesenchymal	low
E09610	9.1253	GBM	NON G-CIMP	12.4	1	Classical	high
E09615	9.0992	GBM	NON G-CIMP	29.2	1	Mesenchymal	high
E09622	8.4806	GBM	NON G-CIMP		1	Classical	low
E09623	8.9487	GBM	NON G-CIMP	20.4	1	Classical	high
E09624	9.2714	GBM	NON G-CIMP		0	Mesenchymal	high
E09629	9.4211	Unknown		50.1	1		high
E09641	7.8621	Unknown			0		low
E09645	7.6222	Oligodendroglioma		62.7	0		low
E09647	8.651	GBM	NON G-CIMP	19.1	1	Proneural	high
E09649	7.9831	GBM	NON G-CIMP	9.5	1	Mesenchymal	low
E09654	8.0878	GBM	NON G-CIMP	7.2	1	Mesenchymal	low
E09655	8.1378	GBM	NON G-CIMP		1	Proneural	low
E09656	9.0367	Oligodendroglioma		33.7	1		high
E09657	7.7018	Unknown		36	0		low
E09661	8.38	Oligodendroglioma		47.8	0		low
E09664	8.2239	Oligodendroglioma		26.7	1		low
E09670	7.8402	GBM	NON G-CIMP	14	1	Proneural	low
E09673	7.9902	Astrocytoma		210.8	0		low
E09680	8.6216	GBM	NON G-CIMP		1	Classical	high
E09681	8.1826	Oligodendroglioma		110.6	0		low
E09688	8.2759	Mixed glioma		50.1	1		low
E09690	9.2263	GBM	G-CIMP	61.4	0	Proneural	high
E09704	9.3331	Unknown		11	1		high
E09708	8.3516	Unknown			1		low
E09722	9.36	GBM	G-CIMP	28.1	1	Proneural	high
E09730	8.3118	GBM	NON G-CIMP	60.8	1	Mesenchymal	low
E09740	8.4362	GBM	NON G-CIMP	16.6	1	Mesenchymal	low
E09742	8.3483	GBM	NON G-CIMP		1	Classical	low
E09744	8.9171	GBM	NON G-CIMP	46.2	1	Mesenchymal	high
E09756	8.5577	GBM	NON G-CIMP		1	Mesenchymal	low
E09759	8.381	GBM	NON G-CIMP	19.8	1	Mesenchymal	low
E09770	8.0686	Unknown		34.1	1		low
E09774	8.566	Unknown		7.8	1		low
E09782	8.8803	GBM	NON G-CIMP	17.1	0	Classical	high
E09786	8.5932	GBM	NON G-CIMP	45.7	1	Proneural	high
E09787	8.1143	GBM	NON G-CIMP	85.2	0	Proneural	low
E09791	8.9475	GBM	NON G-CIMP	13.2	1	Classical	high
E09800	8.315	GBM	NON G-CIMP	22.9	1	Mesenchymal	low
E09801	8.5493	Astrocytoma		41.9	1		low
E09802	9.5542	GBM	NON G-CIMP	31.7	1	Proneural	high
E09804	8.6616	Oligodendroglioma		41.8	0		high
E09810	8.7925	GBM	NON G-CIMP	18.7	1	Classical	high
E09818	8.3361	Astrocytoma		37.6	0		low
E09819	8.647	Astrocytoma		10.7	1		high
E09825	9.8051	GBM	NON G-CIMP		1	Classical	high
E09826	9.0957	Astrocytoma		22.6	1		high
E09829	9.121	GBM	NON G-CIMP		1	Classical	high
E09832	8.5108	GBM	NON G-CIMP	5.5	1	Classical	low
E09833	8.991	GBM	NON G-CIMP	20.5	1	Classical	high
E09842	9.0817	GBM	NON G-CIMP		1	Classical	high
E09846	7.7631	GBM	NON G-CIMP	14.1	1	Proneural	low
E09847	8.4138	GBM	NON G-CIMP	30.4	1	Classical	low
E09852	8.5112	GBM	NON G-CIMP	47.6	1	Proneural	low
E09855	9.5148	Astrocytoma		37.9	0		high
E09857	8.5728	GBM	NON G-CIMP		1	Classical	low
E09858	7.7133	Oligodendroglioma		127.7	0		low
E09860	8.9283	Oligodendroglioma		36.3	0		high
E09862	9.0825	GBM	NON G-CIMP		1	Classical	high
E09867	8.8876	Oligodendroglioma		38.1	0		high
E09868	8.0035	Unknown		19.3	1		low
E09885	8.7682	Unknown		37.6	0		high
E09888	8.8945	Unknown			1		high
E09892	8.6588	Astrocytoma		38.3	0		high
E09893	8.4239	Oligodendroglioma		110.3	1		low
E09894	8.7904	Unknown			1		high
E09899	9.2688	Unknown			1		high
E09906	8.9619	GBM	NON G-CIMP		1	Classical	high
E09907	8.5052	GBM	NON G-CIMP	54.4	1	Mesenchymal	low
E09910	7.8539	Unknown		4.5	1		low
E09916	8.0654	Unknown			1		low
E09917	8.3763	GBM	NON G-CIMP	6	1	Mesenchymal	low
E09920	9.2341	Astrocytoma		58.6	1		high
E09921	8.1571	Astrocytoma		35.9	0		low
E09922	8.4386	Unknown		37	1		low
E09923	8.5076	Unknown		14.3	1		low
E09924	8.8506	Unknown		23	1		high
E09928	9.4378	Unknown			0		high
E09930	8.0359	GBM	NON G-CIMP	5	1	Proneural	low
E09938	7.7173	GBM	NON G-CIMP	24.8	1	Mesenchymal	low
E09951	9.0044	GBM	NON G-CIMP	22.2	1	Classical	high
E09955	9.4718	Unknown		80.1	1		high
E09956	8.6562	GBM	NON G-CIMP	20.7	1	Proneural	high
E09958	9.2176	Unknown		38.7	0		high
E09959	8.3026	Astrocytoma		45.8	1		low
E09960	9.8759				1		high
E09964	9.2064	Unknown		32.5	1		high
E09965	8.4205	Unknown		18.2	1		low
E09966	9.048	Astrocytoma		17.5	1		high
E09967	8.8609	GBM	NON G-CIMP	4.3	1	Mesenchymal	high
E09971	8.405	Unknown		8.6	0		low
E09975	8.6855	Unknown		36.2	0		high
E09982	8.0797	Unknown			1		low
E09985	8.2391	Unknown		1.9	1		low
E09988	9.9051	Oligodendroglioma		63.7	1		high
E09989	8.348	Unknown			1		low
E09990	8.8817	Unknown			1		high
E09993	8.8708	Unknown		15	1		high
E09996	8.6253	Unknown		30.9	1		high
E09997	7.7619	Astrocytoma		46.2	0		low
E09998	8.8865	Unknown		1.6	1		high
E10001	9.8586	Oligodendroglioma		8.6	1		high
E10002	9.4497	GBM	NON G-CIMP	8.2	1	Mesenchymal	high
E10003	8.9795	Unknown		10.4	1		high
E10008	9.2393	Unknown		71	1		high
E10012	9.6404	GBM	NON G-CIMP		1	Classical	high
E10013	9.6596	GBM	NON G-CIMP	4.9	1	Proneural	high
E10016	8.5192	GBM	NON G-CIMP	29.1	1	Mesenchymal	low
E10023	8.4505	Unknown		36	0		low
E10024	9.0521	Unknown		23.3	1		high
E10026	8.8318	GBM	NON G-CIMP	15.2	1	Classical	high
E10027	9.9311	Unknown		1.6	1		high
E10030	9.2781	Unknown		13.3	1		high
E10031	9.4743	GBM	NON G-CIMP	27.1	1	Classical	high
E10036	9.9164	Unknown		31.2	1		high
E10037	8.2913	Unknown		36.2	0		low
E10038	8.7381	Unknown			1		high
E10041	8.6138	GBM	NON G-CIMP	8.1	1	Mesenchymal	high
E10044	9.9179	Unknown		18	1		high
E10054	9.0833	Oligodendroglioma			0		high
E10058	8.8847	Unknown			1		high
E10067	8.4772	Unknown			1		low
E10072	8.4909	Oligodendroglioma		36.7	0		low
E10077	8.3845	GBM	NON G-CIMP	25.5	1	Mesenchymal	low
E10080	9.8964				1		high
E10097	9.1479	Oligodendroglioma		36	0		high
E10102	8.7448	GBM	NON G-CIMP	38.3	0	Classical	high
E10103	8.1997	Astrocytoma		3.2	1		low
E10110	9.1867	GBM	NON G-CIMP	22.7	1	Proneural	high
E10138	8.0099	Astrocytoma		46.2	0		low
E10144	8.1741	GBM	NON G-CIMP	25.6	1	Proneural	low
E10158	8.7789	GBM	G-CIMP	40.1	0	Proneural	high
E10184	7.7086	GBM	NON G-CIMP	27.9	1	Proneural	low
E10203	8.0262	GBM	NON G-CIMP		1	Proneural	low
E10211	8.0412	GBM	NON G-CIMP	28	1	Proneural	low
E10226	9.1862	GBM	NON G-CIMP	18.4	1	Proneural	high
E10227	9.1962	GBM	NON G-CIMP	12.5	1	Classical	high
E10252	7.7244	GBM	NON G-CIMP	52.3	1	Proneural	low
E10258	8.3437	GBM	NON G-CIMP	20.3	1	Proneural	low
E10262	9.367	GBM	NON G-CIMP	17.7	1	Proneural	high
E10267	9.002	GBM	NON G-CIMP	11.8	1	Classical	high
E10271	9.2866	GBM	NON G-CIMP	12.4	1	Classical	high
E10284	8.8689	GBM	NON G-CIMP	4.8	1	Mesenchymal	high
E10287	9.7501				1		high
E10290	8.7284	GBM	NON G-CIMP	6.8	1	Mesenchymal	high
E10292	9.09	GBM	NON G-CIMP	5.5	1	Mesenchymal	high
E10299	9.6815	Astrocytoma		44	0		high
E10300	8.2589	GBM	NON G-CIMP	9.2	1	Mesenchymal	low
E10305	8.3144	GBM	NON G-CIMP	10	1	Classical	low
E10312	8.262	GBM	NON G-CIMP	37.4	1	Proneural	low
E10313	9.0627	GBM	NON G-CIMP	19.3	1	Mesenchymal	high
E10433	8.7694	GBM	NON G-CIMP	10.5	1	Proneural	high
E10444	8.9174	GBM	NON G-CIMP	16.7	1	Classical	high
E10462	8.3366	GBM	NON G-CIMP	35.4	1	Classical	low
E10476	8.8246				1		high
E10483	8.2429	Astrocytoma		65.5	1		low
E10488	8.8722	GBM	NON G-CIMP	21.6	1	Mesenchymal	high
E10494	9.0228				1		high
E10514	8.3385	GBM	NON G-CIMP	23.4	1	Proneural	low
E10551	8.3057	GBM	NON G-CIMP	12.1	1	Mesenchymal	low
E50057	8.0929	GBM	NON G-CIMP	17.2	1	Proneural	low
E50074	8.6611	GBM	NON G-CIMP	5.4	1	Classical	high
E50091	8.2405	GBM	NON G-CIMP	13.6	1	Proneural	low
E50123	9.503	GBM	NON G-CIMP	17.3	1	Classical	high
HF0017	7.6468	Astrocytoma		131.3	0		low
HF0022	7.7636	Astrocytoma		132	0		low
HF0024	8.2693	GBM	NON G-CIMP	5.7	1	Proneural	low
HF0026	8.0093	Astrocytoma		56.3	1		low
HF0031	8.4822	GBM	NON G-CIMP	0.5	1	Mesenchymal	low
HF0048	7.9128	GBM	NON G-CIMP	58.2	1	Classical	low
HF0050	7.4022	GBM	NON G-CIMP	25.9	1	Mesenchymal	low
HF0066	9.4142	GBM	NON G-CIMP	9	1	Classical	high
HF0087	8.1929	Astrocytoma		77.7	1		low
HF0088	7.6275	Non-tumor		134.3	0		low
HF0089	8.0659	Astrocytoma		7.8	1		low
HF0108	8.423	Astrocytoma		130.1	0		low
HF0120	7.6565	Non-tumor		129.8	0		low
HF0137	7.6704	Non-tumor		131	0		low
HF0138	8.4064	GBM	NON G-CIMP	1.2	1	Classical	low
HF0142	9.2698	GBM	NON G-CIMP	0.3	1	Classical	high
HF0151	8.1254	Non-tumor		129.6	0		low
HF0152	7.9946	Astrocytoma		129.7	0		low
HF0163	7.8802	Non-tumor		127	0		low
HF0171	7.7474	Non-tumor		126.6	0		low
HF0180	9.6966	GBM	NON G-CIMP	0.3	1	Proneural	high
HF0184	8.4341	Oligodendroglioma		11.8	1		low
HF0211	7.4596	Non-tumor		125.2	0		low
HF0223	7.6211	Astrocytoma		42.5	1		low
HF0232	7.4303	Non-tumor		122.2	0		low
HF0244	8.9548	Astrocytoma		7.4	1		high
HF0251	9.8295	Oligodendroglioma		22.4	1		high
HF0252	8.0093	Astrocytoma		121.4	0		low
HF0268	8.8793	GBM	NON G-CIMP	21.6	1	Classical	high
HF0285	7.5407	Oligodendroglioma		14.2	1		low
HF0291	8.4764	Oligodendroglioma		93.2	1		low
HF0295	7.4425	Non-tumor		167.9	0		low
HF0300.3	8.515	GBM	NON G-CIMP	57	1	Mesenchymal	low
HF0303	7.2133	Non-tumor		118.5	0		low
HF0305	7.9187	Astrocytoma		48.5	1		low
HF0316	8.5093	Astrocytoma		72.3	1		low
HF0327	8.8215	Oligodendroglioma		19.3	1		high
HF0377	7.7954	Non-tumor		114.2	0		low
HF0383	7.7146	Non-tumor		114.5	0		low
HF0408	8.5036	GBM	NON G-CIMP	15.6	1	Classical	low
HF0434	8.0475	Astrocytoma		6	1		low
HF0435	8.5114	Astrocytoma		108.9	0		low
HF0442.5	8.3772	GBM	NON G-CIMP	19.3	1	Proneural	low
HF0445	9.106	GBM	NON G-CIMP	46.5	1	Proneural	high
HF0450	8.4517	Astrocytoma		29.1	1		low
HF0460	8.6403	Oligodendroglioma		10.5	1		high
HF0467	8.6831	Non-tumor		102.6	0		high
HF0505	7.0857	GBM	NON G-CIMP	3.2	1	Proneural	low
HF0510	8.9326	Oligodendroglioma		19.3	1		high
HF0520	8.8406	GBM	NON G-CIMP	8.6	1	Mesenchymal	high
HF0543	9.239	GBM	NON G-CIMP	66.6	0	Mesenchymal	high
HF0583	8.5427	GBM	NON G-CIMP	15.5	1	Mesenchymal	low
HF0599	7.7312	Oligodendroglioma		42.2	1		low
HF0606	8.4951	Astrocytoma		75.7	1		low
HF0608	8.267	Astrocytoma		10.4	1		low
HF0616	8.2434	Non-tumor		96.6	0		low
HF0627	9.2625	GBM	NON G-CIMP	10.5	1	Classical	high
HF0654	8.6697	GBM	NON G-CIMP	14.4	1	Proneural	high
HF0670	8.346	Astrocytoma		95	0		low
HF0702	8.1974	Astrocytoma		8.4	1		low
HF0726	8.6139	Astrocytoma		88.1	0		high
HF0757	7.8738	Astrocytoma		73.8	1		low
HF0778	8.8969	Astrocytoma		8	1		high
HF0790	8.4764	GBM	NON G-CIMP	7.4	1	Mesenchymal	low
HF0802	8.4279	Astrocytoma		86.8	0		low
HF0816	9.1063	Oligodendroglioma		46	1		high
HF0835	8.1725	Oligodendroglioma		44.7	1		low
HF0844	8.0753	Astrocytoma		62.9	1		low
HF0855	8.7078	Astrocytoma		13.5	1		high
HF0891	9.2214	GBM	NON G-CIMP	28.4	1	Proneural	high
HF0894	8.4523	GBM	NON G-CIMP	13.9	1	Classical	low
HF0899	8.1788	Astrocytoma		65.8	1		low
HF0914	7.9	Astrocytoma		144.8	0		low
HF0920	8.5364	Oligodendroglioma		1	1		low
HF0931	8.3907	Astrocytoma		117.3	0		low
HF0936	7.98	Astrocytoma		5	1		low
HF0953	7.5847	Astrocytoma		43.9	1		low
HF0954.2	8.9396	Astrocytoma		10.8	1		high
HF0960	8.5954	Oligodendroglioma		87.4	1		high
HF0962	8.852	Oligodendroglioma		114.9	0		high
HF0963	8.9005	GBM	NON G-CIMP	10.5	1	Proneural	high
HF0966	8.4866	Astrocytoma		135.8	0		low
HF0975	8.6232	Astrocytoma		36	1		high
HF0982	9.0817	Astrocytoma		15	1		high
HF0986	8.5781	GBM	NON G-CIMP	61.5	1	Classical	low
HF0990	9.2271	GBM	NON G-CIMP	87	1	Classical	high
HF0992	10.0258	GBM	NON G-CIMP	19.7	1	Proneural	high
HF0996	8.6391	GBM	NON G-CIMP	118.8	0	Proneural	high
HF1000	8.4191	Astrocytoma		39.7	1		low
HF1032	7.9197	Astrocytoma		27.7	1		low
HF1057	8.9537	Oligodendroglioma		24.2	1		high
HF1058	7.9402	GBM	NON G-CIMP	17.8	1	Proneural	low
HF1077	9.3767	GBM	NON G-CIMP	72.3	1	Classical	high
HF1078	8.9149	GBM	NON G-CIMP	22.4	1	Mesenchymal	high
HF1090	7.995	Oligodendroglioma		8.4	1		low
HF1097	7.9505	GBM	NON G-CIMP	8.9	1	Classical	low
HF1122	8.0488	GBM	NON G-CIMP	7.2	1	Proneural	low
HF1136	9.4851	Astrocytoma		44.7	1		high
HF1137	8.7563	GBM	NON G-CIMP	18	1	Classical	high
HF1139	9.2338	GBM	NON G-CIMP	15.5	1	Classical	high
HF1150	9.1047	Astrocytoma		20.9	1		high
HF1156	8.2652	Astrocytoma		103.8	0		low
HF1167	8.4894	Oligodendroglioma		17.6	1		low
HF1178	8.47	GBM	NON G-CIMP	15.6	1	Proneural	low
HF1185	8.8024	Astrocytoma		93.9	0		high
HF1186	8.5684	Astrocytoma		19.8	1		low
HF1191	9.0953	GBM	NON G-CIMP	0.3	1	Classical	high
HF1220	7.8833	GBM	NON G-CIMP	10.3	1	Mesenchymal	low
HF1227	8.3604	Oligodendroglioma		248.2	0		low
HF1232	8.4355	Astrocytoma		19.9	1		low
HF1235	9.0442	Astrocytoma		97	0		high
HF1242	10.3223	Astrocytoma		146.9	1		high
HF1246	6.8754	Astrocytoma		0.2	1		low
HF1255	8.9402	Astrocytoma		3.4	1		high
HF1262	8.1917	GBM	NON G-CIMP	23.4	1	Mesenchymal	low
HF1269	8.8941	GBM	NON G-CIMP	12.8	1	Proneural	high
HF1280	7.8498	Astrocytoma		15.5	1		low
HF1286	8.942	Astrocytoma		13	1		high
HF1292	8.2512	GBM	NON G-CIMP	56.9	1	Mesenchymal	low
HF1295	8.3896	Astrocytoma		18.8	1		low
HF1297	9.0097	GBM	NON G-CIMP	16.9	1	Classical	high
HF1316	8.6342	Astrocytoma		6.8	1		high
HF1318	9.1696	GBM	NON G-CIMP	7.6	1	Proneural	high
HF1325	8.2671	Astrocytoma		83.3	0		low
HF1334	8.5205	Astrocytoma		114.1	1		low
HF1338	8.4234	GBM	NON G-CIMP	5.8	1	Proneural	low
HF1344	9.7581	Astrocytoma		8.8	1		high
HF1345	8.494	Astrocytoma		82.3	0		low
HF1356	8.6184	GBM	NON G-CIMP	13.3	1	Mesenchymal	high
HF1357	7.53	Oligodendroglioma		30.4	1		low
HF1381	8.1199	Astrocytoma		134.3	0		low
HF1382	9.3892	GBM	NON G-CIMP	47.6	1	Classical	high
HF1397	8.6658	GBM	NON G-CIMP	29.6	1	Mesenchymal	high
HF1407	8.9523	Astrocytoma		5.1	1		high
HF1409	8.2007	Astrocytoma		12.5	1		low
HF1442	8.8798	Astrocytoma		46.5	1		high
HF1458	8.8833	Oligodendroglioma		8.7	1		high
HF1469	8.0601	GBM	NON G-CIMP	21.9	1	Proneural	low
HF1475	9.1862	Astrocytoma		31.3	1		high
HF1487	8.9069	Oligodendroglioma		9.8	1		high
HF1489	8.2776	Astrocytoma		67.3	1		low
HF1490	8.9579	Astrocytoma		3.9	1		high
HF1492	8.4057	GBM	NON G-CIMP	2.2	1	Proneural	low
HF1493	8.3197	Oligodendroglioma		41.3	1		low
HF1494	8.8495	Astrocytoma		33.6	1		high
HF1502	8.3169	Oligodendroglioma		6.3	1		low
HF1509	8.5276	GBM	NON G-CIMP	2.7	1	Classical	low
HF1511	8.7849	Astrocytoma		55.8	1		high
HF1517	8.9429	GBM	NON G-CIMP	8.2	1	Classical	high
HF1534	8.2179	GBM	NON G-CIMP	7.7	1	Classical	low
HF1538	8.5737	GBM	NON G-CIMP	3.2	1	Mesenchymal	low
HF1540	8.3207	GBM	NON G-CIMP	10.1	1	Classical	low
HF1551	8.8459	Astrocytoma		69.9	0		high
HF1568	8.8224	Astrocytoma		42	1		high
HF1581	9.1503	Astrocytoma		0.2	1		high
HF1585	8.5743	GBM	NON G-CIMP	19.7	1	Mesenchymal	low
HF1587	8.4605	Astrocytoma		74.2	0		low
HF1588	8.5966	Astrocytoma		74.2	0		high
HF1589	8.7309	GBM	NON G-CIMP	3.3	1	Classical	high
HF1606	8.8006	Astrocytoma		72.6	0		high
HF1608	9.6038	GBM	NON G-CIMP	7.8	1	Classical	high
HF1613	8.7071	Astrocytoma		65.9	1		high
HF1618	9.2555	GBM	NON G-CIMP	2.3	1	Classical	high
HF1628	10.0001	GBM	NON G-CIMP	14.4	1	Classical	high
HF1640	7.8768	GBM	NON G-CIMP	5.4	1	Proneural	low
HF1667	7.6986	GBM	NON G-CIMP	2.4	1	Proneural	low
HF1671	8.7728	GBM	NON G-CIMP	13.1	1	Proneural	high
HF1677	8.4168	Astrocytoma		62.6	0		low
HF1702	8.7592	Oligodendroglioma		5.3	1		high
HF1708	8.1224	Astrocytoma		66.8	0		low
MD508984	9.9351	Oligodendroglioma		22	1		high
MD545226	9.2416	GBM	G-CIMP	36.8	1	Proneural	high
MD548457	8.3027	Astrocytoma			1		low
MD549279	8.6107	Oligodendroglioma		187.2	0		high
MD550239	8.9329	Astrocytoma		15.1	1		high
MD550715	8.5121	Astrocytoma		31.6	0		low
MD552910	9.8551	Unknown		27	1		high
MD554082	9.9134	Astrocytoma		27.2	1		high
MD602958	8.5378	GBM	NON G-CIMP	17.9	1	Mesenchymal	low
MD607103	8.6629	GBM	NON G-CIMP	11.7	1	Mesenchymal	high
MD607216	9.1034	GBM	NON G-CIMP	10.9	1	Mesenchymal	high
MD608660	8.5521	GBM	NON G-CIMP	3.6	1	Classical	low
MD621233	8.2711	GBM	G-CIMP	7.8	1	Proneural	low
